# Supplementary material for: 5′-Chalcogen-Substituted Nucleoside Pyrophosphate and Phosphate Monoester Analogues: Preparation and Hydrolysis Studies
Source: Int J Mol Sci. 2022 Dec 8;23(24):15582. doi: 10.3390/ijms232415582 (PMC9778984; doi:10.3390/ijms232415582)
Supplement: Supplementary file 1 [file ijms-23-15582-s001.zip]

Archive with 1 entries (1 files):
- ijms-2038105-supplementary.pdf
